# Supplementary material for: Molecular characterization and genetic diversity of Wolbachia endosymbionts in bed bugs (Hemiptera; Cimicidae) collected in Paris
Source: PLoS One. 2023 Sep 28;18(9):e0292229. doi: 10.1371/journal.pone.0292229 (PMC10538740; doi:10.1371/journal.pone.0292229)
Supplement: S1 File — (ZIP) [file pone.0292229.s001.zip]

Archive with 2 entries (2 files):
- Supplementary files SI.1A (16S r-RNA).txt
- Supplementary files SI.1B (wsp).txt
