# Supplementary material for: Molecular characterization and genetic diversity of Wolbachia endosymbionts in bed bugs (Hemiptera; Cimicidae) collected in Paris
Source: PLoS One. 2023 Sep 28;18(9):e0292229. doi: 10.1371/journal.pone.0292229 (PMC10538740; doi:10.1371/journal.pone.0292229)
Supplement: S1 File — (ZIP) [file pone.0292229.s001.zip › Supplementary files SI.1B (wsp).txt]

Title: 
Description
  Analysis 
    Analysis ---------------------------- Distance Estimation
    Scope ------------------------------- Pairs of taxa
  Estimate Variance
    Variance Estimation Method ---------- None
  Substitution Model
    Substitutions Type ------------------ Nucleotide
    Model/Method ------------------------ Maximum Composite Likelihood
    Substitutions to Include ------------ d: Transitions + Transversions
  Rates and Patterns
    Rates among Sites ------------------- Uniform rates
    Pattern among Lineages -------------- Same (Homogeneous)
  Data Subset to Use
    Gaps/Missing Data Treatment --------- Complete deletion
    Codons Included --------------------- 1st+2nd+3rd+Non-Coding
  No. of Sites : 412
  d : Estimate

[ 1] #AVC02_C._lectularius
[ 2] #AVC09_C._lectularius
[ 3] #AVC07_C._lectularius
[ 4] #AVC19_C._lectularius
[ 5] #AVC72_C._lectularius
[ 6] #AVC12_C._lectularius
[ 7] #AVC23_C._lectularius
[ 8] #AVC27_C._lectularius
[ 9] #AVC29_C._lectularius
[10] #AVC30_C._lectularius
[11] #AVC32_C._lectularius
[12] #AVC33_C._lectularius
[13] #AVC14_C._lectularius
[14] #AVC44_C._lectularius
[15] #AVC25_C._lectularius
[16] #AVC47_C._lectularius
[17] #AVC4_C._lectularius
[18] #AVC107_C._lectularius
[19] #AVC41_C._lectularius
[20] #AVC61_C._lectularius
[21] #AVC49_C._lectularius
[22] #AVC26_C._lectularius
[23] #AVC51_C._lectularius
[24] #AVC64_C._lectularius
[25] #MADA13_C._hemipterus
[26] #KR706527_C._lectularius_France
[27] #KR706521_C._lectularius_France
[28] #DQ842459_C._lectularius_USA
[29] #AB475129_C._lectularius_Japan
[30] #ON095726_Ceratosolen_sp._New_Guinea

[        1     2     3     4     5     6     7     8     9    10    11    12    13    14    15    16    17    18    19    20    21    22    23    24    25    26    27    28    29    30 ]
[ 1]        
[ 2]  0.007       
[ 3]  0.007 0.000       
[ 4]  0.015 0.012 0.012       
[ 5]  0.015 0.012 0.012 0.000       
[ 6]  0.000 0.007 0.007 0.015 0.015       
[ 7]  0.000 0.007 0.007 0.015 0.015 0.000       
[ 8]  0.000 0.007 0.007 0.015 0.015 0.000 0.000       
[ 9]  0.000 0.007 0.007 0.015 0.015 0.000 0.000 0.000       
[10]  0.000 0.007 0.007 0.015 0.015 0.000 0.000 0.000 0.000       
[11]  0.000 0.007 0.007 0.015 0.015 0.000 0.000 0.000 0.000 0.000       
[12]  0.000 0.007 0.007 0.015 0.015 0.000 0.000 0.000 0.000 0.000 0.000       
[13]  0.000 0.007 0.007 0.015 0.015 0.000 0.000 0.000 0.000 0.000 0.000 0.000       
[14]  0.000 0.007 0.007 0.015 0.015 0.000 0.000 0.000 0.000 0.000 0.000 0.000 0.000       
[15]  0.000 0.007 0.007 0.015 0.015 0.000 0.000 0.000 0.000 0.000 0.000 0.000 0.000 0.000       
[16]  0.000 0.007 0.007 0.015 0.015 0.000 0.000 0.000 0.000 0.000 0.000 0.000 0.000 0.000 0.000       
[17]  0.002 0.010 0.010 0.017 0.017 0.002 0.002 0.002 0.002 0.002 0.002 0.002 0.002 0.002 0.002 0.002       
[18]  0.000 0.007 0.007 0.015 0.015 0.000 0.000 0.000 0.000 0.000 0.000 0.000 0.000 0.000 0.000 0.000 0.002       
[19]  0.232 0.229 0.229 0.240 0.240 0.232 0.232 0.232 0.232 0.232 0.232 0.232 0.232 0.232 0.232 0.232 0.235 0.232       
[20]  0.236 0.232 0.232 0.243 0.243 0.236 0.236 0.236 0.236 0.236 0.236 0.236 0.236 0.236 0.236 0.236 0.239 0.236 0.002       
[21]  0.236 0.232 0.232 0.243 0.243 0.236 0.236 0.236 0.236 0.236 0.236 0.236 0.236 0.236 0.236 0.236 0.239 0.236 0.002 0.000       
[22]  0.236 0.232 0.232 0.243 0.243 0.236 0.236 0.236 0.236 0.236 0.236 0.236 0.236 0.236 0.236 0.236 0.239 0.236 0.002 0.000 0.000       
[23]  0.236 0.232 0.232 0.243 0.243 0.236 0.236 0.236 0.236 0.236 0.236 0.236 0.236 0.236 0.236 0.236 0.239 0.236 0.002 0.000 0.000 0.000       
[24]  0.236 0.233 0.233 0.244 0.244 0.236 0.236 0.236 0.236 0.236 0.236 0.236 0.236 0.236 0.236 0.236 0.239 0.236 0.002 0.005 0.005 0.005 0.005       
[25]  0.236 0.232 0.232 0.243 0.243 0.236 0.236 0.236 0.236 0.236 0.236 0.236 0.236 0.236 0.236 0.236 0.239 0.236 0.002 0.000 0.000 0.000 0.000 0.005       
[26]  0.000 0.007 0.007 0.015 0.015 0.000 0.000 0.000 0.000 0.000 0.000 0.000 0.000 0.000 0.000 0.000 0.002 0.000 0.232 0.236 0.236 0.236 0.236 0.236 0.236       
[27]  0.000 0.007 0.007 0.015 0.015 0.000 0.000 0.000 0.000 0.000 0.000 0.000 0.000 0.000 0.000 0.000 0.002 0.000 0.232 0.236 0.236 0.236 0.236 0.236 0.236 0.000       
[28]  0.000 0.007 0.007 0.015 0.015 0.000 0.000 0.000 0.000 0.000 0.000 0.000 0.000 0.000 0.000 0.000 0.002 0.000 0.232 0.236 0.236 0.236 0.236 0.236 0.236 0.000 0.000       
[29]  0.000 0.007 0.007 0.015 0.015 0.000 0.000 0.000 0.000 0.000 0.000 0.000 0.000 0.000 0.000 0.000 0.002 0.000 0.232 0.236 0.236 0.236 0.236 0.236 0.236 0.000 0.000 0.000       
[30]  0.283 0.279 0.279 0.295 0.295 0.283 0.283 0.283 0.283 0.283 0.283 0.283 0.283 0.283 0.283 0.283 0.283 0.283 0.260 0.264 0.264 0.264 0.264 0.264 0.264 0.283 0.283 0.283 0.283       

Table. Estimates of Evolutionary Divergence between Sequences 
The number of base substitutions per site from between sequences are shown. Analyses were conducted using the Maximum Composite Likelihood model [1]. The analysis involved 30 nucleotide sequences. Codon positions included were 1st+2nd+3rd+Noncoding. All positions containing gaps and missing data were eliminated. There were a total of 412 positions in the final dataset. Evolutionary analyses were conducted in MEGA6 [2]. 


1. Tamura K., Nei M., and Kumar S. (2004). Prospects for inferring very large phylogenies by using the neighbor-joining method. Proceedings of the National Academy of Sciences (USA) 101:11030-11035. 
2. Tamura K., Stecher G., Peterson D., Filipski A., and Kumar S. (2013). MEGA6: Molecular Evolutionary Genetics Analysis version 6.0. Molecular Biology and Evolution30: 2725-2729.
Disclaimer: Although utmost care has been taken to ensure the correctness of the caption, the caption text is provided "as is" without any warranty of any kind. Authors advise the user to carefully check the caption prior to its use for any purpose and report any errors or problems to the authors immediately (www.megasoftware.net). In no event shall the authors and their employers be liable for any damages, including but not limited to special, consequential, or other damages. Authors specifically disclaim all other warranties expressed or implied, including but not limited to the determination of suitability of this caption text for a specific purpose, use, or application. 
