# Supplementary material for: Molecular characterization and genetic diversity of Wolbachia endosymbionts in bed bugs (Hemiptera; Cimicidae) collected in Paris
Source: PLoS One. 2023 Sep 28;18(9):e0292229. doi: 10.1371/journal.pone.0292229 (PMC10538740; doi:10.1371/journal.pone.0292229)
Supplement: S2 File — (ZIP) [file pone.0292229.s002.zip]

Archive with 3 entries (3 files):
- Supplementary Information SI-2. Wolbachia haplotype list_all.txt
- wolbachia list of haplotypes.out
- wsp_list of haplotypes.out
