# Supplementary material for: Molecular characterization and genetic diversity of Wolbachia endosymbionts in bed bugs (Hemiptera; Cimicidae) collected in Paris
Source: PLoS One. 2023 Sep 28;18(9):e0292229. doi: 10.1371/journal.pone.0292229 (PMC10538740; doi:10.1371/journal.pone.0292229)
Supplement: S2 File — (ZIP) [file pone.0292229.s002.zip › Supplementary Information SI-2. Wolbachia haplotype list_all.txt]

 
 Number of variable sites: 242

 =========== Haplotype Distribution ===========
 Number of haplotypes, h: 36
 Haplotype diversity, Hd: 0.8670

    Hap_1: 33  [1-20 25-26 29-39]
    Hap_2: 4  [21-22 27-28]
    Hap_3: 6  [23-24 40-43]
    Hap_4: 1  [44]
    Hap_5: 2  [45-46]
    Hap_6: 1  [47]
    Hap_7: 2  [48-49]
    Hap_8: 6  [50-55]
    Hap_9: 1  [56]
    Hap_10: 1  [57]
    Hap_11: 1  [58]
    Hap_12: 1  [59]
    Hap_13: 1  [60]
    Hap_14: 1  [61]
    Hap_15: 1  [62]
    Hap_16: 1  [63]
    Hap_17: 1  [64]
    Hap_18: 1  [65]
    Hap_19: 1  [66]
    Hap_20: 3  [67-69]
    Hap_21: 2  [70 72]
    Hap_22: 2  [71 73]
    Hap_23: 1  [74]
    Hap_24: 1  [75]
    Hap_25: 1  [76]
    Hap_26: 1  [77]
    Hap_27: 7  [78-84]
    Hap_28: 1  [85]
    Hap_29: 1  [86]
    Hap_30: 1  [87]
    Hap_31: 1  [88]
    Hap_32: 2  [89-90]
    Hap_33: 1  [91]
    Hap_34: 1  [92]
    Hap_35: 2  [93-94]
    Hap_36: 1  [95]

    Hap_1: 33  [AVC68_C._lectularius AVC77_C._lectularius AVC82_C._lectularius AVC04_C._lectularius AVC30_C._lectularius AVC86_C._lectularius AVC02_C._lectularius AVC31_C._lectularius AVC03_C._lectularius AVC12_C._lectularius AVC33_C._lectularius(2) AVC23_C._lectularius AVC36_C._lectularius AVC44_C._lectularius AVC25_C._lectularius AVC05_C._lectularius EU727123_C._lectularius AY316361_C._lectularius KU255228_C._lectularius MH618380_C._lectularius AB475124_C._lectularius AVC16_C._lectularius AVC32_C._lectularius AVC20_C._lectularius AVC39_C._lectularius AVC27_C._lectularius AVC14_C._lectularius AVC29_C._lectularius(2) AVC37_C._lectularius AVC47_C._lectularius AVC10_C._lectularius AVC38_C._lectularius AVC08_C._lectularius]
    Hap_2: 4  [AVC09_C._lectularius AVC72_C._lectularius AVC07_C._lectularius AVC19_C._lectularius]
    Hap_3: 6  [KX155505_C._lectularius AVC61_C._hemipterus AVC64_C._lectularius(2) AVC49_C._lectularius AVC26_C._lectularius AVC51_C._lectularius(2)]
    Hap_4: 1  [MZ577347_Culex_pipiens_UK]
    Hap_5: 2  [AY764279_Zootermopsis_angusticollis AY764280_Zootermopsis_nevadensis]
    Hap_6: 1  [AJ575104_Mesaphorura_italica]
    Hap_7: 2  [MN699328_Hypochthonius_rufulus AF179630_Folsomia_candida]
    Hap_8: 6  [M84691_Nasonia_longicornis AY876253_Drosophila_innubila DQ412083_Drosophila_melanogaster DQ412085_Drosophila_simulans JN384072_Cinara_pinea JN384066_Aphis_hederae]
    Hap_9: 1  [M84688_Nasonia_vitripennis]
    Hap_10: 1  [AY335923_Ctenocephalides_felis]
    Hap_11: 1  [AY335924_Orchopeas_leucopus]
    Hap_12: 1  [JN384071_Cinara_juniperi]
    Hap_13: 1  [EU499319_Tetranychus_urticae]
    Hap_14: 1  [M84686_Nasonia_vitripennis]
    Hap_15: 1  [EU499316_Bryobia_sp.]
    Hap_16: 1  [KP114101_Torotrogla_cardueli]
    Hap_17: 1  [EU833482_Radopholus_similis]
    Hap_18: 1  [JN384090_Macrosiphum_euphorbiae]
    Hap_19: 1  [MT554837_Kaburagia_rhusicola]
    Hap_20: 3  [JN384057_Cavariella_sp. JN384091_Aphis_sp. LC700326_Cinara_cedri]
    Hap_21: 2  [AJ012646_Brugia_pahangi AJ010275_Brugia_malayi]
    Hap_22: 2  [KU255225_Brugia_malayi AF093510_Wuchereria_bancrofti]
    Hap_23: 1  [AJ548799_Litomosoides_brasiliensis]
    Hap_24: 1  [AJ548802_Dipetalonema_gracile]
    Hap_25: 1  [Z49261_Dirofilaria_immitis]
    Hap_26: 1  [AJ276499_Onchocerca_gibsoni]
    Hap_27: 7  [AY316361_Cimex_lectularius AB475122_Cimex_lectularius AVC33_C._lectularius AVC29_C._lectularius AVC64_C._lectularius AVC61_C._lectularius AVC51_C._lectularius]
    Hap_28: 1  [AJ292347_Microcerotermes_sp.]
    Hap_29: 1  [Y11377_Kalotermes_flavicollis]
    Hap_30: 1  [M85267_Rhinocyllus_conicus]
    Hap_31: 1  [DQ068882_Myrmeleon_mobilis]
    Hap_32: 2  [AY278355_Mansonella_perstans AJ279034_Mansonella_ozzardi]
    Hap_33: 1  [FR827940_Mansonella_atelensis]
    Hap_34: 1  [JN384095_Toxoptera_aurantii]
    Hap_35: 2  [OP730745_Candidatus_Wolbachia_massiliensis OP740259_Candidatus_Wolbachia_massiliensis]
    Hap_36: 1  [AY049981_Rickettsia_tamurae]
