# Supplementary material for: Molecular characterization and genetic diversity of Wolbachia endosymbionts in bed bugs (Hemiptera; Cimicidae) collected in Paris
Source: PLoS One. 2023 Sep 28;18(9):e0292229. doi: 10.1371/journal.pone.0292229 (PMC10538740; doi:10.1371/journal.pone.0292229)
Supplement: S2 File — (ZIP) [file pone.0292229.s002.zip › wolbachia list of haplotypes.out]

 DnaSP  Ver. 6.12.03                        21 - January - 2023  7:57:10 PM
 ==========================================================================


 Haplotype/DNA Sequences Data File
 ---------------------------------

 Input Data File: C:\...\Wolbachia 16S global.meg
 Number of sequences: 51    Number of sequences used: 51
 Selected region: 1-1256   Number of sites: 1256
 Total number of sites (excluding sites with gaps / missing data): 377

 Sites with alignment gaps:  not considered
 Number of variable sites: 54

 =========== Haplotype Distribution ===========
 Number of haplotypes, h: 33
 Haplotype diversity, Hd: 0.9655

    Hap_1: 2  [1-2]
    Hap_2: 1  [3]
    Hap_3: 2  [4-5]
    Hap_4: 6  [6-11]
    Hap_5: 1  [12]
    Hap_6: 1  [13]
    Hap_7: 1  [14]
    Hap_8: 1  [15]
    Hap_9: 1  [16]
    Hap_10: 1  [17]
    Hap_11: 1  [18]
    Hap_12: 1  [19]
    Hap_13: 1  [20]
    Hap_14: 1  [21]
    Hap_15: 1  [22]
    Hap_16: 3  [23-25]
    Hap_17: 2  [26 28]
    Hap_18: 1  [27]
    Hap_19: 1  [29]
    Hap_20: 1  [30]
    Hap_21: 1  [31]
    Hap_22: 1  [32]
    Hap_23: 1  [33]
    Hap_24: 7  [34-40]
    Hap_25: 1  [41]
    Hap_26: 1  [42]
    Hap_27: 1  [43]
    Hap_28: 1  [44]
    Hap_29: 2  [45-46]
    Hap_30: 1  [47]
    Hap_31: 1  [48]
    Hap_32: 2  [49-50]
    Hap_33: 1  [51]

    Hap_1: 2  [AY764279_Zootermopsis_angusticollis AY764280_Zootermopsis_nevadensis]
    Hap_2: 1  [AJ575104_Mesaphorura_italica]
    Hap_3: 2  [MN699328_Hypochthonius_rufulus AF179630__Folsomia_candida]
    Hap_4: 6  [M84691_Nasonia_longicornis AY876253_Drosophila_innubila DQ412083_Drosophila_melanogaster DQ412085_Drosophila_simulans JN384072_Cinara_pinea JN384066_Aphis_hederae]
    Hap_5: 1  [M84688_Nasonia_vitripennis]
    Hap_6: 1  [AY335923_Ctenocephalides_felis]
    Hap_7: 1  [AY335924_Orchopeas_leucopus]
    Hap_8: 1  [JN384071_Cinara_juniperi]
    Hap_9: 1  [EU499319_Tetranychus_urticae]
    Hap_10: 1  [M84686_Nasonia_vitripennis]
    Hap_11: 1  [EU499316_Bryobia_sp.]
    Hap_12: 1  [KP114101_Torotrogla_cardueli]
    Hap_13: 1  [EU833482_Radopholus_similis]
    Hap_14: 1  [JN384090_Macrosiphum_euphorbiae]
    Hap_15: 1  [MT554837__Kaburagia_rhusicola]
    Hap_16: 3  [JN384057_Cavariella_sp. JN384091_Aphis_sp. LC700326_Cinara_cedri]
    Hap_17: 2  [AJ012646_Brugia_pahangi AJ010275_Brugia_malayi]
    Hap_18: 1  [KU255225_Brugia_malayi]
    Hap_19: 1  [AF093510_Wuchereria_bancrofti]
    Hap_20: 1  [AJ548799_Litomosoides_brasiliensis]
    Hap_21: 1  [AJ548802_Dipetalonema_gracile]
    Hap_22: 1  [Z49261_Dirofilaria_immitis]
    Hap_23: 1  [AJ276499_Onchocerca_gibsoni]
    Hap_24: 7  [AY316361_Cimex_lectularius AB475122_Cimex_lectularius AVC33_C._lectularius AVC29_C._lectularius AVC64_C._lectularius AVC61_C._lectularius AVC51_C._lectularius]
    Hap_25: 1  [AJ292347_Microcerotermes_sp.]
    Hap_26: 1  [Y11377_Kalotermes_flavicollis]
    Hap_27: 1  [M85267_Rhinocyllus_conicus]
    Hap_28: 1  [DQ068882__Myrmeleon_mobilis]
    Hap_29: 2  [AY278355_Mansonella_perstans AJ279034_Mansonella_ozzardi]
    Hap_30: 1  [FR827940_Mansonella_atelensis]
    Hap_31: 1  [JN384095_Toxoptera_aurantii]
    Hap_32: 2  [OP730745_Candidatus_Wolbachia_massiliensis OP740259_Candidatus_Wolbachia_massiliensis]
    Hap_33: 1  [MN931248_Atemnus_politus]
