# Supplementary material for: Molecular characterization and genetic diversity of Wolbachia endosymbionts in bed bugs (Hemiptera; Cimicidae) collected in Paris
Source: PLoS One. 2023 Sep 28;18(9):e0292229. doi: 10.1371/journal.pone.0292229 (PMC10538740; doi:10.1371/journal.pone.0292229)
Supplement: S2 File — (ZIP) [file pone.0292229.s002.zip › wsp_list of haplotypes.out]

 DnaSP  Ver. 6.12.03                        22 - January - 2023  10:23:08 AM
 ===========================================================================


 Haplotype/DNA Sequences Data File
 ---------------------------------

 Input Data File: C:\...\khundi\WSP.meg
 Number of sequences: 30    Number of sequences used: 30
 Selected region: 1-495   Number of sites: 495
 Total number of sites (excluding sites with gaps / missing data): 457

 Sites with alignment gaps:  not considered
 Number of variable sites: 94

 =========== Haplotype Distribution ===========
 Number of haplotypes, h: 8
 Haplotype diversity, Hd: 0.6299

    Hap_1: 18  [1 6-21 23]
    Hap_2: 2  [2-3]
    Hap_3: 2  [4-5]
    Hap_4: 1  [22]
    Hap_5: 1  [24]
    Hap_6: 4  [25-28]
    Hap_7: 1  [29]
    Hap_8: 1  [30]

    Hap_1: 18  [AVC02_C._lectularius__Adult AVC12_C._lectularius__Egg AVC23_C._hemipterus___Adult AVC27_C._lectularius__Adult AVC29_C._lectularius__Egg AVC30_C._lectularius__Nymph AVC32_C._lectularius___Egg AVC38_C._lectularius___Egg AVC08_C._lectularius__Adult AVC37_C._lectularius__Adult AVC31_C._lectularius__Nymph AVC77_C._lectularius__Adult AVC33_C._lectularius__Adult AVC14_C._lectularius__Nymph AVC44_C._lectularius__Egg AVC25_C._lectularius__Adult AVC47_C._lectularius__Adult AVC10_C._lectularius__Adult]
    Hap_2: 2  [AVC09_C._lectularius__Adult AVC07_C._lectularius__Egg]
    Hap_3: 2  [AVC19_C._hemipterus___Adult AVC72_C._lectularius__Adult]
    Hap_4: 1  [AVC04_C._lectularius___Egg]
    Hap_5: 1  [AVC16_C._lectularius__Nymph]
    Hap_6: 4  [AVC61_C._lectularius___Adult AVC49_C._lectularius___Egg AVC26_C._lectularius___Adult AVC51_C._lectularius___Adult]
    Hap_7: 1  [AVC64_C._lectularius___Nymph]
    Hap_8: 1  [AVC86_C._hemipterus__Adult]
